# Supplementary material for: Cold-Chain Compatible Ethyl Formate Fumigation for Phytosanitary Disinfestation of Drosophila suzukii in Blueberries
Source: Insects. 2026 Jun 2;17(6):580. doi: 10.3390/insects17060580 (PMC13301318; doi:10.3390/insects17060580)
Supplement: Supplementary file 1 [file insects-17-00580-s001.zip]

Archive with 1 entries (1 files):
- insects-4285519-supplementary.pdf
